# Supplementary material for: KCNK18 Biallelic Variants Associated with Intellectual Disability and Neurodevelopmental Disorders Alter TRESK Channel Activity
Source: Int J Mol Sci. 2021 Jun 4;22(11):6064. doi: 10.3390/ijms22116064 (PMC8200030; doi:10.3390/ijms22116064)
Supplement: Supplementary file 1 [file ijms-22-06064-s001.zip]

Archive with 1 entries (1 files):
- ijms-1214922-supplementary.pdf
